# Supplementary material for: Expression of SDF-1/CXCR4 and related inflammatory factors in sodium fluoride-treated hepatocytes
Source: PLoS One. 2024 Jun 21;19(6):e0302530. doi: 10.1371/journal.pone.0302530 (PMC11192373; doi:10.1371/journal.pone.0302530)
Supplement: S1 Data — (XLSX) [file pone.0302530.s001.xlsx]

## Sheet: Sheet1
Sample Name	Target Name	CT
2mM	IL-1B	22.5483
2mM	IL-1B	22.8618	22.7572	22.7572								GAPDH	internal reference mean (math.)	IL-6	goal-internal reference mean (math.)	average value	1	2			NF-KB
2mM	IL-1B	22.8615		22.7568								13.7577		24.0678	10.4451		0.0244918	0.983167			22.0291
4mM	IL-1B	22.4117		22.8141								13.763	13.6227	24.1268	10.5041	10.4206	0.0834626	0.94379			22.0896
4mM	IL-1B	22.9397	22.5993	22.9641								13.7167		24.1265	10.5038		0.0831657	0.943984			21.9896
4mM	IL-1B	22.4466		23.0096								13.4997		23.975	10.3522		-0.0683662	1.04853			21.9758
8mM	IL-1B	Undetermined		23.0044								13.4487		23.9921	10.3693		-0.0512636	1.03617			21.9794
8mM	IL-1B	Undetermined	#DIV/0!									13.5507		23.9718	10.3491		-0.0714904	1.0508			22.0258
8mM	IL-1B	Undetermined										18.8822		22.1189	3.65902		-6.76157	108.502			25.2224
2mM	IL-1B	22.6174										18.8969	18.4599	22.1571	3.69726		-6.72333	105.664			25.286
2mM	IL-1B	22.8888	22.7568									18.9197		22.101	3.64119		-6.7794	109.851			25.3098
2mM	IL-1B	22.7643										18.0124		22.1047	3.64489		-6.77571	109.57			25.2638
4mM	IL-1B	22.2728										18.0175		22.1227	3.66289		-6.75771	108.211			25.4991
4mM	IL-1B	22.8625	22.5217									18.0304		22.1055	3.6457		-6.7749	109.509			25.2736
4mM	IL-1B	22.4299												CXCR4	goal-internal reference mean (math.)	average value	1	2
8mM	IL-1B	Undetermined					GAPDH	internal reference mean (math.)	CXCL12	goal-internal reference mean (math.)	average value	1	2	22.7572	9.13449	9.09907	0.0354233	0.975745
8mM	IL-1B	Undetermined	#DIV/0!				13.7577		27.046	13.4233	13.903	-0.47975	1.3945	22.6174	8.99465		-0.104416	1.07506
8mM	IL-1B	Undetermined					13.763	13.6227	27.0035	13.3808		-0.52225	1.43619	22.4299	8.80716		-0.291914	1.22426
2mM	IL-1B	22.7148					13.7167		27.019	13.3963		-0.50675	1.42085	22.6633	9.04059		-0.0584812	1.04137
2mM	IL-1B	22.8357	22.8141				13.4997		28.63	15.0073		1.10425	0.465144	23.0875	9.46475		0.365685	0.776101
2mM	IL-1B	22.8917					13.4487		26.879	13.2563		-0.64675	1.56564	22.7755	9.15277		0.0537033	0.96346
4mM	IL-1B	22.3411					13.5507		28.577	14.9543		1.05125	0.48255	26.3904	7.93057		-1.1685	2.24778
4mM	IL-1B	22.9855	22.6131				18.8822		31.815	13.3551		-0.54788	1.46194	26.4794	8.01955		-1.07952	2.11334
4mM	IL-1B	22.5126					18.8969	18.4599	31.439	12.9791		-0.92388	1.89721	26.3892	7.92937		-1.1697	2.24964
8mM	IL-1B	Undetermined					18.9197		31.114	12.6541		-1.24888	2.37657	26.6001	8.14027		-0.958798	1.94369
8mM	IL-1B	Undetermined	#DIV/0!				18.0124		30.981	12.5211		-1.38188	2.60608	26.6434	8.18351		-0.915558	1.8863
8mM	IL-1B	Undetermined					18.0175		30.1865	11.7266		-2.17638	4.52018	26.66	8.20016		-0.898913	1.86466
2mM	IL-1B	22.7175					18.0304		30.723	12.2631		-1.63988	3.1164	NF-KB	goal-internal reference mean (math.)	average value	1	2
2mM	IL-1B	23.3427	22.9641											22.0291	8.40634	8.39216	0.0141809	0.990219
2mM	IL-1B	22.8323												22.0896	8.46691		0.0747494	0.949507
4mM	IL-1B	22.5694												21.9896	8.36689		-0.0252675	1.01767
4mM	IL-1B	22.4763	22.5158											21.9758	8.35308		-0.0390818	1.02746
4mM	IL-1B	22.5016												21.9794	8.35667		-0.0354852	1.0249
8mM	IL-1B	Undetermined												22.0258	8.40306		0.0109041	0.99247
8mM	IL-1B	Undetermined	#DIV/0!											25.2224	6.76253		-1.62963	3.09434
8mM	IL-1B	Undetermined												25.286	6.82614		-1.56602	2.96086
2mM	IL-1B	22.7755												25.3098	6.84998		-1.54218	2.91234
2mM	IL-1B	23.3995	23.0096											25.2638	6.80396		-1.5882	3.00673
2mM	IL-1B	22.8539												25.4991	7.03923		-1.35293	2.55431
4mM	IL-1B	22.5557												25.2736	6.81376		-1.5784	2.98638
4mM	IL-1B	22.4538	22.5234											IL-1B	goal-internal reference mean (math.)	average value	1	2
4mM	IL-1B	22.5606												22.1931	8.57036	8.66436	-0.093998	1.06732
8mM	IL-1B	Undetermined												22.2572	8.63448		-0.0298856	1.02093
8mM	IL-1B	Undetermined	#DIV/0!					22.8962						22.212	8.58923		-0.0751298	1.05346
8mM	IL-1B	Undetermined												22.2935	8.6708		0.0064373	0.995548
2mM	IL-1B	22.8051						21.6154						22.5109	8.88821		0.223845	0.856281
2mM	IL-1B	23.3738	23.0044											22.2558	8.63309		-0.0312684	1.02191
2mM	IL-1B	22.8343												22.7572	4.29736		-4.367	20.6347
4mM	IL-1B	22.542												22.7568	4.29697		-4.36739	20.6403
4mM	IL-1B	22.4897	22.5171											22.8141	4.35422		-4.31014	19.8372
4mM	IL-1B	22.5198												22.9641	4.50429		-4.16007	17.8774
8mM	IL-1B	Undetermined												23.0096	4.5498		-4.11457	17.3224
8mM	IL-1B	Undetermined	#DIV/0!											23.0044	4.54455		-4.11981	17.3855
8mM	IL-1B	Undetermined						CCK8
																		void	control subjects	0.5	1	2	4	8
									void	control subjects	0.5	1	2	4	8			0.213	0.806	0.645	0.648	0.65	0.398	0.393
									0.188		0.554	0.474	0.308	0.269	0.225			0.206	2.639	1.412	1.39	0.995	0.624	0.641
								24H	0.164	0.684	0.932	0.711	0.467	0.361	0.336			0.227	0.721	1.558	0.629	0.47	0.607	0.464
									0.164	0.895	0.707	0.425	0.422	0.404	0.381			0.211	1.188	1.606	1.57	0.493	0.571	0.32
									0.185	0.948	1.023	0.702	0.482	0.4	0.413
									0.17525	0.79725	0.804	0.578	0.41975	0.3585	0.33875			0.21425	1.3385	1.30525	1.05925	0.652	0.55	0.4545
									0.013048	0.145372	0.213115	0.149766	0.0787417	0.0627402	0.0821477			0.00899537	0.89047	0.447831	0.491427	0.242252	0.103714	0.137532
									4	4	4	4	4	4	4			4	4	4	4	4	4	4
									control subjects-void		experimental group -void
									0.622		0.37875	0.29875	0.13275	0.09375	0.04975			control subjects-void		experimental group -void
											0.75675	0.53575	0.29175	0.18575	0.16075			1.12425		0.43075	0.43375	0.43575	0.18375	0.17875
											0.53175	0.24975	0.24675	0.22875	0.20575					1.19775	1.17575	0.78075	0.40975	0.42675
											0.84775	0.52675	0.30675	0.22475	0.23775					1.34375	0.41475	0.25575	0.39275	0.24975
											experimental group/control subjects									1.39175	1.35575	0.27875	0.35675	0.10575
											0.608923	0.480305	0.213424	0.150723	0.0799839
											1.21664	0.861334	0.469051	0.298633	0.258441					0.383144	0.385813	0.387592	0.163442	0.158995
											0.854904	0.401527	0.396704	0.367765	0.330788					1.06538	1.04581	0.694463	0.364465	0.379586
											1.36294	0.846865	0.493167	0.361334	0.382235					1.19524	0.368913	0.227485	0.349344	0.222148
																				1.23794	1.20592	0.247943	0.317323	0.0940627
								average value		24h	1.01085	0.647508	0.393087	0.294614	0.262862
																			48h average value	0.970425	0.751612	0.389371	0.298644	0.213698
											0.216	1.225	1.036	0.494	0.716	0.486	0.481
											0.204	1.411	0.93	0.762	0.372	0.394	0.458
											0.208	1.664	1.255	1.557	0.868	0.629	0.469
											0.208	1.219	1.419	1.285	1.163	0.488	0.534
											0.209	1.37975
											1.17075		0.827	0.285	0.507	0.277	0.272
													0.721	0.553	0.163	0.185	0.249
													1.046	1.348	0.659	0.42	0.26
													1.21	1.076	0.954	0.279	0.325
													0.706385	0.243434	0.433056	0.2366	0.23233
													0.615845	0.472347	0.139227	0.158018	0.212684
													0.893444	1.1514	0.562887	0.358744	0.22208
													1.03353	0.919069	0.814862	0.238309	0.2776
								average value				12h average value	0.8123	0.696562	0.487508	0.247918	0.236173
